# Supplementary material for: Vanillin Inhibits Translation and Induces Messenger Ribonucleoprotein (mRNP) Granule Formation in Saccharomyces cerevisiae: Application and Validation of High-Content, Image-Based Profiling
Source: PLoS One. 2013 Apr 24;8(4):e61748. doi: 10.1371/journal.pone.0061748 (PMC3634847; doi:10.1371/journal.pone.0061748)
Supplement: Table S1 — List of strains used in this study. (XLS) [file pone.0061748.s005.xls]

## Sheet: Strain list
Table S1. List of strains used in this study.
Strain	Genotype	Souce
Y00000 (BY4741)	MATa his3 leu2 met15 ura3	EUROSCARFa
Y02458 (Δhis3)	MATa his3::kanMX leu2 met15 ura3	EUROSCARFa
Y06460 (Δadh6)	MATa his3 leu2 met15 ura3 adh6::kanMX	EUROSCARFa
Y05821 (Δadh7)	MATa his3 leu2 met15 ura3 adh7::kanMX	EUROSCARFa
Y00568 (Δerg6)	MATa his3 leu2 met15 ura3 erg6::kanMX	EUROSCARFa
YOC4538 (Δhis3Δ adh6)	MATa his3::kanMX leu2 met15 ura3 adh6::Cg LEU2	this study
aWinzeler et al. (1999, Science, 285: 901–906)
