# Supplementary material for: Vanillin Inhibits Translation and Induces Messenger Ribonucleoprotein (mRNP) Granule Formation in Saccharomyces cerevisiae: Application and Validation of High-Content, Image-Based Profiling
Source: PLoS One. 2013 Apr 24;8(4):e61748. doi: 10.1371/journal.pone.0061748 (PMC3634847; doi:10.1371/journal.pone.0061748)
Supplement: Table S3 — List of strains having morphological profiles similar with that of the vanillin treated cells. (XLS) [file pone.0061748.s007.xls]

## Sheet: tableS3
Table S3. List of strains having morphological profiles similar with that of the vanillin treated cells
No.	ORF	Gene	R value	P value (one sided) with Bonf. corrction	Description
1	YGL016W	KAP122	0.956725	2.88832e-08	Karyopherin beta
2	YDR538W	PAD1	0.896582	8.94225e-05	Phenylacrylic acid decarboxylase
3	YHL033C	RPL8A	0.872979	0.000573081	Ribosomal protein L4 of the large (60S) ribosomal subunit
4	YMR063W	RIM9	0.862367	0.00117626	Protein of unknown function
5	YLR390W	ECM19	0.835422	0.00575618	Putative protein of unknown function
6	YFR035C	YFR035C	0.830448	0.00748246	Putative protein of unknown function
7	YDL130W	RPP1B	0.825753	0.00951219	Ribosomal protein P1 beta
8	YGR239C	PEX21	0.823746	0.0105176	Peroxin required for targeting of peroxisomal matrix proteins
9	YJL141C	YAK1	0.821738	0.0116154	Serine-threonine protein kinase
10	YOR285W	YOR285W	0.810834	0.0195106	Protein of unknown function containing a rhodanese-like domain
11	YDL130W-A	STF1	0.808598	0.0216127	Protein involved in regulation of the mitochondrial F1F0-ATP synthase
12	YER093C-A	YER093C-A	0.803705	0.0269128	Protein of unknown function
13	YGR204W	ADE3	0.803035	0.0277206	Cytoplasmic trifunctional enzyme C1-tetrahydrofolate synthase
14	YNL213C	YNL213C	0.799781	0.0319502	Protein of unknown function
15	YOL035C	YOL035C	0.79965	0.0321324	NA
16	YIL133C	RPL16A	0.79544	0.0384641	N-terminally acetylated protein component of the 60S ribosomal subunit
17	YDR247W	VHS1	0.793026	0.0425646	Cytoplasmic serine/threonine protein kinase
18	YLR236C	YLR236C	0.790116	0.0480095	NA
